# Supplementary material for: Analysis of epidemiological characteristics of extrapulmonary tuberculosis from South-Central China
Source: Front Public Health. 2024 Jul 17;12:1405358. doi: 10.3389/fpubh.2024.1405358 (PMC11288871; doi:10.3389/fpubh.2024.1405358)
Supplement: Supplementary file 1 [file Table_1.XLSX]

## Sheet: Supplemental Table 1
Supplemental table 1 Drug resistance characterization of extrapulmonary tuberculosis from south central China by univariate analysis
Characteristics		STR resistance (n,%)				INH resistance (n,%)				RFP resistance (n,%)				EMB resistance (n,%)				MDR (n,%)				Total DR (n,%)				Mono-DR (n,%)				Poly-DR (n,%)
		Yes	No	ᵡ2	P	Yes	No	ᵡ2	P	Yes	No	ᵡ2	P	Yes	No	ᵡ2	P	Yes	No	ᵡ2	P	Yes	No	ᵡ2	P	Yes	No	ᵡ2	P	Yes	No	ᵡ2/Z	P
Year of onset	2013	31 (13.54)	198 (86.46)	15.533	0.05	41 (17.90)	188 (82.10)	20.77	0.008	26 (11.35)	203 (88.65)	22.444	0.004	10 (4.37)	219 (95.63)	13.638	0.092	21 (9.17)	208 (90.83)	31.184	0	53 (23.14)	176 (76.86)	15.464	0.051	22 (9.61)	207 (90.39)	5.744	0.676	10 (4.37)	219 (95.63)	5.574	0.695
	2014	19 (15.45)	104 (84.55)			22 (17.89)	101 (82.11)			10 (8.13)	113 (91.87)			5 (4.07)	118 (95.93)			7 (5.69)	116 (94.31)			32 (26.02)	91 (73.98)			16 (13.01)	107 (86.99)			9 (7.32)	114 (92.68)
	2015	16 (19.75)	65 (80.25)			23 (28.40)	58 (71.60)			12 (14.81)	69 (85.19)			4 (4.94)	77 (95.06)			11 (13.58)	70 (86.42)			25 (30.86)	56 (69.14)			8 (9.88)	73 (90.12)			6 (7.41)	75 (92.59)
	2016	35 (17.07)	170 (82.93)			49 (23.90)	156 (76.10)			28 (13.66)	177 (86.34)			12 (5.85)	193 (94.15)			26 (12.68)	179 (87.32)			59 (28.78)	146 (71.22)			24 (11.71)	181 (88.29)			9 (4.39)	196 (95.61)
	2017	47 (19.67)	192 (80.33)			58 (24.27)	181 (75.73)			37 (15.48)	202 (84.52)			13 (5.44)	226 (94.56)			35 (14.64)	204 (85.36)			67 (28.03)	172 (71.97)			22 (9.21)	217 (90.79)			10 (4.18)	229 (95.82)
	2018	43 (21.08)	161 (78.92)			52 (25.49)	152 (74.51)			36 (17.65)	168 (82.35)			18 (8.82)	186 (91.18)			36 (17.65)	168 (82.35)			57 (27.94)	147 (72.06)			15 (7.35)	189 (92.65)			6 (2.94)	198 (97.06)
	2019	12 (11.76)	90 (88.24)			16 (15.69)	86 (84.31)			11 (10.78)	91 (89.22)			3 (2.94)	99 (97.06)			10 (9.80)	92 (90.20)			19 (18.63)	83 (81.37)			6 (5.88)	96 (94.12)			3 (2.94)	99 (97.06)
	2020	6 (7.50)	74 (92.50)			8 (10.00)	72 (90.00)			2 (2.50)	78 (97.50)			1 (1.25)	79 (98.75)			0 (0.00)	80 (100.00)			12 (15.00)	68 (85.00)			8 (10.00)	72 (90.00)			4 (5.00)	76 (95.00)
	2021	6 (9.84)	55 (90.16)			7 (11.48)	54 (88.52)			2 (3.28)	59 (96.72)			0 (0.00)	61 (100.00)			2 (3.28)	59 (96.72)			9 (14.75)	52 (85.25)			5 (8.20)	56 (91.80)			2 (3.28)	59 (96.72)
Disease types	exclusively EPTB	114 (17.95)	521 (82.05)	2.636	0.104	132 (20.79)	503 (79.21)	0.003	0.96	73 (11.50)	562 (88.50)	0.892	0.345	27 (4.25)	608 (95.75)	1.384	0.239	66 (10.39)	569 (89.61)	0.756	0.384	156 (24.57)	479 (75.43)	0.221	0.638	52 (8.19)	583 (91.81)	2.498	0.114	38 (5.98)	597 (94.02)	6.692	0.01
	EPTB_PTB	101 (14.66)	588 (85.34)			144 (20.90)	545 (79.10)			91 (13.21)	598 (86.79)			39 (5.66)	650 (94.34)			82 (11.90)	607 (88.10)			177 (25.69)	512 (74.31)			74 (10.74)	615 (89.26)			21 (3.05)	668 (96.95)
Disease subtypes	Lymphatic TB	73 (18.48)	322 (81.52)	8.632	0.374	81 (20.51)	314 (79.49)	14.989	0.059	53 (13.42)	342 (86.58)	8.589	0.378	19 (4.81)	376 (95.19)	4.959	0.762	49 (12.41)	346 (87.59)	6.894	0.548	104 (26.33)	291 (73.67)	11.08	0.197	39 (9.87)	356 (90.13)	8.767	0.362	16 (4.05)	379 (95.95)	3.557*	0.895
	Multiple TB	38 (13.77)	238 (86.23)			50 (18.12)	226 (81.88)			29 (10.51)	247 (89.49)			16 (5.80)	260 (94.20)			26 (9.42)	250 (90.58)			61 (22.10)	215 (77.90)			25 (9.06)	251 (90.94)			10 (3.62)	266 (96.38)
	Musculoskeletal TB	39 (20.10)	155 (79.90)			56 (28.87)	138 (71.13)			29 (14.95)	165 (85.05)			12 (6.19)	182 (93.81)			27 (13.92)	167 (86.08)			61 (31.44)	133 (68.56)			21 (10.82)	173 (89.18)			13 (6.70)	181 (93.30)
	Pharyngeal/laryngeal TB	15 (12.00)	110 (88.00)			27 (21.60)	98 (78.40)			14 (11.20)	111 (88.80)			6 (4.80)	119 (95.20)			13 (10.40)	112 (89.60)			30 (24.00)	95 (76.00)			11 (8.80)	114 (91.20)			6 (4.80)	119 (95.20)
	Tuberculous meningitis	13 (18.31)	58 (81.69)			12 (16.90)	59 (83.10)			5 (7.04)	66 (92.96)			3 (4.23)	68 (95.77)			4 (5.63)	67 (94.37)			18 (25.35)	53 (74.65)			10 (14.08)	61 (85.92)			4 (5.63)	71 (94.37)
	Tuberculous pericarditis	7 (14.58)	41 (85.42)			12 (25.00)	36 (75.00)			7 (14.58)	41 (85.42)			2 (4.17)	46 (95.83)			6 (12.50)	42 (87.50)			14 (29.17)	34 (70.83)			6 (12.50)	42 (87.50)			2 (4.17)	46 (95.83)
	Abdominal TB	10 (12.20)	72 (87.80)			20 (24.39)	62 (75.61)			10 (12.20)	72 (87.80)			4 (4.88)	78 (95.12)			10 (12.20)	72 (87.80)			21 (25.61)	61 (74.39)			8 (9.76)	74 (90.24)			3 (3.66)	79 (96.34)
	Genitourinary TB	13 (13.40)	84 (86.60)			13 (13.40)	84 (86.60)			9 (9.28)	88 (90.72)			4 (4.12)	93 (95.88)			8 (8.25)	89 (91.75)			15 (15.46)	82 (84.54)			3 (3.09)	94 (96.91)			4 (4.12)	93 (95.88)
	Other EPTB	7 (19.44)	29 (80.56)			5 (13.89)	31 (86.11)			8 (22.22)	28 (77.78)			0 (0.00)	36 (100.00)			5 (13.89)	31 (86.11)			9 (25.00)	27 (75.00)			3 (8.33)	33 (91.67)			1 (2.78)	35 (97.22)
Gender	Male	145 (16.35)	742 (83.65)	0.023	0.879	188 (21.20)	699 (78.80)	0.199	0.656	111 (12.51)	776 (87.49)	0.04	0.841	45 (5.07)	842 (94.93)	0.044	0.833	100 (11.27)	787 (88.73)	0.025	0.875	228 (25.70)	659 (74.30)	0.437	0.508	83 (9.36)	804 (90.64)	0.079	0.778	45 (5.07)	842 (94.93)	2.404	0.121
	Female	70 (16.02)	367 (83.98)			88 (20.14)	349 (79.86)			53 (12.13）	384 (87.87)			21 (4.81)	416 (95.19)			48 (10.98)	389 (89.02)			105 (24.03)	332 (75.97)			43 (9.84)	394 (90.16)			14 (3.20)	423 (96.80)
Age groups	10~	16 (11.68)	121 (88.32)	26.928	0	23 (16.79)	114 (83.21)	12.181	0.058	7 （5.11）	130 (94.89)	28.929	0	3 (2.19)	134 (97.81)	11.169	0.083	7 (5.11)	130 (94.89)	25.156	0	26 (18.98)	111 (81.02)	17.56	0.007	13 (9.49)	124 (90.51)	0.735	0.994	6 (4.38)	131 (95.62)	9.878	0.13
	20~	55 (16.03)	288 (83.97)			70 (20.41)	273 (79.59)			39 （11.37）	304 (88.63)			17 (4.96)	326 (95.04)			35 (10.20)	308 (89.80)			84 (24.49)	259 (75.51)			33 (9.62)	310 (90.38)			16 (4.66)	327 (95.34)
	30~	44 (21.67)	159 (78.33)			45 (22.17)	158 (77.83)			34 （16.75）	169 (83.25)			16 (7.88)	187 (92.12)			31 (15.27)	172 (84.73)			56 (27.59)	147 (72.41)			17 (8.37)	186 (91.63)			8 (3.94)	195 (96.06)
	40~	47 (25.41)	138 (74.59)			54 (29.19)	131 (70.81)			39 （21.08）	146 (78.92)			13 (7.03)	172 (92.97)			35 (18.92)	150 (81.08)			66 (35.68)	119 (64.32)			17 (9.19)	168 (90.81)			14 (7.57)	171 (92.43)
	50~	25 (13.89)	155 (86.11)			37 (20.56)	143 (79.44)			22 （12.22）	158 (87.78)			9 (5.00)	171 (95.00)			19 (10.56)	161 (89.44)			44 (24.44)	136 (75.56)			17 (9.44)	163 (90.56)			8 (4.44)	172 (95.56)
	60~	18 (10.47)	154 (89.53)			28 (16.28)	144 (83.72)			16 （9.30）	156 (90.70)			7 (4.07)	165 (95.93)			15 (8.72)	157 (91.28)			35 (20.35)	137 (79.65)			18 (10.47)	154 (89.53)			2 (1.16)	170 (98.84)
	≥70	9 (8.91)	92 (91.09)			18 (17.82)	83 (82.18)			6 （5.94）	95 (94.06)			1 (0.99)	100 (99.01)			5 (4.95)	96 (95.05)			21 (20.79)	80 (79.21)			11 (10.89)	90 (89.11)			5 (4.95)	96 (95.05)
Occupation	farmers	142 (16.34)	727 (83.66)	3.462	0.749	182 (20.94)	687 (79.06)	7.335	0.291	114 （13.12）	755 (86.88)	15.693	0.015	48 (5.52)	821 (94.48)	10.543	0.081	102 (11.74)	767 (88.26)	15.278	0.016	222 (25.55)	647 (74.45)	5.336	0.501	84 (9.67)	785 (90.33)	5.011	0.532	36 (4.14)	833 (95.86)	12.412	0.037
	no-jobs	18 (15.93)	95 (84.07)			24 (21.24)	89 (78.76)			11 （9.73）	102 (90.27)			5 (4.42)	108 (95.58)			10 (8.85)	103 (91.15)			26 (23.01)	87 (76.99)			6 (5.31)	107 (94.69)			10 (8.85)	103 (91.15)
	students	13 (13.68)	82 (86.32)			16 (16.84)	79 (83.16)			8 （8.42）	87 (91.58)			2 (2.11)	93 (97.89)			8 (8.42)	87 (91.58)			19 (20.00)	76 (80.00)			9 (9.47)	86 (90.53)			2 (2.11)	93 (97.89)
	workers	10 (22.73)	34 (77.27)			13 (29.55)	31 (70.45)			11 （25.00）	33 (75.00)			6 (13.64)	38 (86.36)			11 (25.00)	33 (75.00)			14 (31.82)	30 (68.18)			3 (6.82)	41 (93.18)			0 (0.00)	44 (100.00)
	office staff	12 (13.64)	76 (86.36)			12 (13.64)	76 (86.36)			7 （7.95）	81 (92.05)			1 (1.14)	87 (98.86)			5 (5.68)	83 (94.32)			19 (21.59)	69 (78.41)			11 (12.50)	77 (87.50)			3 (3.41)	85 (96.59)
	retirees	5 (12.50)	35 (87.50)			9 (22.50)	31 (77.50)			1 （2.50）	39 (97.50)			1 (2.50)	39 (97.50)			1 (2.50)	39 (97.50)			9 (22.50)	31 (77.50)			3 (7.50)	37 (92.50)			5 (12.50)	35 (87.50)
	others	15 (20.00)	60 (80.00)			20 (26.67)	55 (73.33)			12 （16.00）	63 (84.00)			3 (4.00)	72 (96.00)			11 (14.67)	64 (85.33）			24 (32.00)	51 (68.00)			10 (13.33)	65 (86.67)			3 (4.00)	72 (96.00)
Region	East of Hunan (Changsha‎, Xiangtan, Zhuzhou)	34 (10.18)	300 (89.82)	26.159	0	56 (16.77)	278 (83.23)	19.975	0	30 （8.98）	304 (91.02)	20.18	0	8 (2.40)	326 (97.60)	17.687	0.001	23 (6.89)	311 (93.11)	27.231	0	70 (20.96)	264 (79.04)	15.533	0.004	36 (10.78)	298 (89.22)	1.691	0.792	11 (3.29)	323 (96.71)	2.629	0.62
	South of Hunan (Hengyang, Yongzhou, Chenzhou)	39 (17.57)	183 (82.43)			57 (25.68)	165 (74.32)			36 （16.22）	186 (83.78)			14 (6.31)	208 (93.69)			35 (15.77)	187 (84.23)			62 (27.93)	160 (72.07)			17 (7.66)	205 (92.34)			10 (4.50)	212 (95.50)
	West of Hunan (Zhangjiajie, xiangxi, Huaihua)	32 (30.19)	74 (69.81)			36 (33.96)	70 (66.04)			25 （23.58）	81 (76.42)			13 (12.26)	93 (87.74)			24 (22.64)	82 (77.36)			41 (39.68)	65 (61.32)			10 (9.43)	96 (90.57)			7 (6.60)	99 (93.40)
	North of Hunan (Yueyang, Changde)	45 (19.07)	191 (80.93)			51 (21.61)	185 (78.39)			28 （11.86）	208 (88.14)			10 (4.24)	226 (95.76)			28 (11.86)	208 (88.14)			62 (26.27)	174 (73.73)			24 (10.17)	212 (89.83)			10 (4.24)	226 (95.76)
	Center of Hunan (Loudi, Yiyang, Shaoyang)	65 (15.26)	361 (84.74)			76 (17.84)	350 (82.16)			45 （10.56）	381 (89.44)			21 (4.93)	405 (95.07)			38 (8.92)	388 (91.08)			98 (23.00)	328 (77.00)			39 (9.15)	387 (90.85)			21 (4.93)	405 (95.07)
Note, TB, tuberculosis; EPTB, extrapulmonary tuberculosis. Multiple EPTB means that patients have more than one subtype of EPTB, not limited to the specific subtypes listed in this table. Other EPTB means that patients did not have the specific subtypes of EPTB listed in this table, and can also be divided into exclusively EPTB and EPTB-PTB. STR, streptomycin; INH, isoniazid; RFP, rifampicin; EMB…
